# Supplementary material for: Optimizing Scorpion Toxin Processing through Artificial Intelligence
Source: Toxins (Basel). 2024 Oct 11;16(10):437. doi: 10.3390/toxins16100437 (PMC11511117; doi:10.3390/toxins16100437)
Supplement: Supplementary file 1 [file toxins-16-00437-s001.zip]

Archive with 16 entries (13 files):
- Supplementary_data/
- Supplementary_data/FileS1.fasta
- Supplementary_data/FileS2.fas
- Supplementary_data/FileS3.zip
- Supplementary_data/FileS4.zip
- Supplementary_data/Supplementary_Figures.pdf
- Supplementary_data/Supplementary_Tables1-8.xlsx
- __MACOSX/
- __MACOSX/._Supplementary_data
- __MACOSX/Supplementary_data/
- __MACOSX/Supplementary_data/._FileS1.fasta
- __MACOSX/Supplementary_data/._FileS2.fas
- __MACOSX/Supplementary_data/._FileS3.zip
- __MACOSX/Supplementary_data/._FileS4.zip
- __MACOSX/Supplementary_data/._Supplementary_Figures.docx
- __MACOSX/Supplementary_data/._Supplementary_Tables1-8.xlsx
