# Supplementary material for: Optimizing Scorpion Toxin Processing through Artificial Intelligence
Source: Toxins (Basel). 2024 Oct 11;16(10):437. doi: 10.3390/toxins16100437 (PMC11511117; doi:10.3390/toxins16100437)
Supplement: Supplementary file 1 [file toxins-16-00437-s001.zip › Supplementary_data/FileS2.fas]

>B8QG00_Hadrucalcin
MKTSSLTIIFIAVIITIICLNIHDIEAREIEFNAGRVVRSEKDCIKHLQRCRENKDCCSKKCSRRGTNPEKRCR
>A0A224X3X6_Agatoxin_Mgertschi
MNSVAVFVVFGLVLLADVIFASPYIPTEEDALGDYSDRLENLILNAEKRSCVRRGGPCDNRPNDCCQNSSCRCNLWGTNCRCQRAGLFQRWTGKK
>P0DJ08_Phi-liotoxin-Lw1a
MNFATKVSLLLLAIAVIVIVEGGEGDSWFEEHEESDTERDFPLSKEYESCVRPRKCKPPLKCNKAQICVDPNKGW
>Q0GY40_Hge-scorpine
MNTKLTVLCFLGIVTIVSCGWMSEKKVQGILDKKLPEGIIRNAAKAIVHKMAKNQFGCFANVDVKGDCKRHCKAEDKEGICHGTKCKCGVPISYL
>Q9NBG9_alpha-KTx_Mmartensii
MKIFSILLVALIICSISICTEAFGLIDVKCFASSECWTACKKVTGSGQGKCQNNQCRCY
>Q9TVX3_alpha-KTx_Mmartensii
MHNYYKIVLIMVAFFAVIITFSNIQVEGAVCNLKRCQLSCRSLGLLGKCIGDKCECVKHGK
>P0DJ46_delta-KTx_LmKTT-1a
MKSFLLIALVLFFLFVSYASAKKKCQLPSDVGKGKASFTRYYYNEESGKCETFIYGGVGGNSNNFLTKEDCCRECAQGSC
>Q86QT3_gamma-KTx_Cnoxius
MKVLILIMIIASLMIMGVEMDRDSCVDKSRCAKYGYYQECQDCCKNAGHNGGTCMFFKCKCA
>P0DJ41_kappa-KTx_Hlaoticus
MKLLPLLFVILIVCAILPDEASCDQSELERKEENFKDESREIVKRSCKKECSGSRRTKKCMQKCNREHGHGR
>P86399_lambda-MeuTx
MSTFIVVFLLLTAILCHAEHAIDETARGCNRLNKKCNSDADCCRYGERCISTGVNYYCRPDFGP
>P17728_Alpha-insect_LqhaIT
MNHLVMISLALLLLLGVESVRDAYIAKNYNCVYECFRDAYCNELCTKNGASSGYCQWAGKYGNACWCYALPDNVPIRVPGKCHRK
>P01481_Alpha-mammal-toxin-Lqq5
LKDGYIVDDKNCTFFCGRNAYCNDECKKKGGESGYCQWASPYGNACWCYKLPDRVSIKEKGRCN
>P01487_Alpha-insect-toxin-Lqq3_1LQQ(pdb_file)
VRDAYIAKNYNCVYECFRDSYCNDLCTKNGASSGYCQWAGKYGNACWCYALPDNVPIRVPGKCH
>P01479_Neurotoxin-1_Aaustralis
MNYLVMISLALLLMIGVESKRDGYIVYPNNCVYHCVPPCDGLCKKNGGSSGSCSFLVPSGLACWCKDLPDNVPIKDTSRKCTR
>P01480_Alpha-mammal-toxin_Aah3
MNYLVMISLALLLMTGVESVRDGYIVDSKNCVYHCVPPCDGLCKKNGAKSGSCGFLIPSGLACWCVALPDNVPIKDPSYKCHSR
>P13488_Alpha-like-toxin_Bom3
GRDGYIAQPENCVYHCFPGSSGCDTLCKEKGATSGHCGFLPGSGVACWCDNLPNKVPIVVGGEKCH
>P01495_Beta-mammal-toxin-Cn2_pdbfile_1CN2
LLIITACLALIGTVWAKEGYLVDKNTGCKYECLKLGDNDYCLRECKQQYGKGAGGYCYAFACWCTHLYEQAIVWPLPNKRCSGK
>P0C5H3_Beta-mammal/insect-toxin-Lqhb1
MKIIIFLIVSSLMLIGVKTDNGYLLNKATGCKVWCVINNASCNSECKLRRGNYGYCYFWKLACYCEGAPKSELWAYATNKCNGKL
>P01497_Beta-insect-excitatory-toxin-1
MKFLLLFLVVLPIMGVFGKKNGYAVDSSGKAPECLLSNYCNNECTKVHYADKGYCCLLSCYCFGLNDDKKVLEISDTRKSYCDTTIIN
>Q26292_Beta-insect-depressant-toxin-LqhIT2_pdbfile_2I61
MKLLLLLIVSASMLIESLVNADGYIKRRDGCKVACLIGNEGCDKECKAYGGSYGYCWTWGLACWCEGLPDDKTWKSETNTCGGKK
>P15226_Beta-mammal/insect toxin_Ts1
MKGMILFISCLLLIGIVVECKEGYLMDHEGCKLSCFIRPSGYCGRECGIKKGSSGYCAWPACYCYGLPNWVKVWDRATNKCGKK
>P01484_AaH2_NaTx
MNYLVMISLALLFVTGVESVKDGYIVDDVNCTYFCGRNAYCNEECTKLKGESGYCQWASPYGNACYCYKLPDHVRTKGPGRCHGR
