# Supplementary material for: Optimizing Scorpion Toxin Processing through Artificial Intelligence
Source: Toxins (Basel). 2024 Oct 11;16(10):437. doi: 10.3390/toxins16100437 (PMC11511117; doi:10.3390/toxins16100437)
Supplement: Supplementary file 1 [file toxins-16-00437-s001.zip › Supplementary_data/Supplementary_Tables1-8.xlsx]

## Sheet: TS1
Table S1. Number of transcripts recovered by blast with similarity to the three different class of toxins, and those recovered by tapai classification
	Blast				Tapai
species	calcin|DDH	KTx	NaTx	Total	calcin|DDH	KTx	NaTx	Total
Androctonus amourexi	2	17	24	43	0	19	22	41
Androctonus mauritanicus	0	46	150	196	0	68	121	189
Anuroctonus phaiodactylus	3	3	0	6	1	3	1	5
Brachistosternus montanus	1	11	6	18	2	5	9	16
Centruroides hentzi	1	9	27	37	0	5	23	28
Centruroides hirsutipalpus	0	19	44	63	2	18	42	62
Centruroides limpidus	0	36	69	105	2	43	55	100
Centruroides sculpturatus	1	44	135	180	9	75	89	173
Centruroides vittatus	1	8	1	10	0	4	6	10
Leiurus quinquiestratus	0	23	49	72	3	29	38	70
Tityus serrulatus	1	25	2	28	2	11	15	28
Urodacus yaschenkoi	6	44	0	50	3	22	17	42
Urophonius tregualemuensis	4	37	29	70	5	33	26	64
TOTAL	20	322	536	878	29	335	464	828

## Sheet: TS2
Table S2. Number of mismatches between the blast and tapai analyses.
Mismatch	No. of mismatch
calcin|DDH to KTx	8
calcin|DDH to NaTx	1
KTx to calcin|DDH	10
KTx to NaTx	74
NaTx to calcin|DDH	9
NaTx to KTx	121

## Sheet: TS3
Table S3. Number of mismatches per species between the transcripts classified by blast and tapai.
Species	No. transcripts	No. mismatches	%	Most common	Least common
Androctonus amourexi	43	2	0.0465116	Ca_KTx	-
Androctonus mauritanicus	196	37	0.188776	NaTx_to_KTx	Ktx_to_NaTx
Anuroctonus phaiodactylus	6	1	0.166667	Ca_KTx	-
Brachistosternus montanus	18	6	0.333333	Ktx_to_NaTx	Ca_KTx
Centruroides hentzi	37	2	0.0540541	Ktx_to_NaTx	Ca_NaTx
Centruroides hirsutipalpus	63	8	0.126984	Ktx_to_NaTx	NaTx_to_Ca
Centruroides limpidus	105	28	0.266667	NaTx_to_KTx	NaTx_to_Ca
Centruroides sculpturatus	180	56	0.311111	NaTx_to_KTx	Ktx_To_Ca
Centruroides vittatus	10	6	0.6	Ktx_to_NaTx	Ca_KTx
Leiurus quinquiestratus	72	22	0.305556	NaTx_to_KTx	Ktx_To_Ca
Tityus serrulatus	28	21	0.75	Ktx_to_NaTx	Ca_KTx
Urodacus yaschenkoi	50	18	0.36	Ktx_to_NaTx	Ca_KTx
Urophonius tregualemuensis	70	16	0.228571	NaTx_to_KTx	Ktx_To_Ca

## Sheet: TS4
Table S4. Number of transcripts classified within the three classes of NaTx: “only insect”, “only mammal”, and “both (insect-mammal)”.
	Type NaTx
species	both (insect-mammal)	"only insect"	"only mammal"
Androctonus amourexi	3	8	4
Androctonus mauritanicus	7	15	8
Brachistosternus montanus	1	1	0
Centruroides hentzi	10	0	1
Centruroides hirsutipalpus	27	0	1
Centruroides limpidus	24	0	8
Centruroides sculpturatus	38	2	13
Centruroides vittatus	1	0	1
Leiurus quinquiestratus	7	9	10
Tityus serrulatus	0	0	2
Urodacus yaschenkoi	0	0	2
Urophonius tregualemuensis	2	0	11

## Sheet: TS5_3newtranscriptomes
Table S5. Transcripts recovered by tapai from the venom transcriptomes of the species Anuroctonus phaiodactylus, Brachistosternus diaguita, and Urophonius tregualemuensis, and their most similar sequences recovered by blast.
Species	Species Code	Subject Accession Number	Percentage of similarity	E-value	Type of toxin
Aphaiodactylus	AphaioTNV2_withid|018123|AphaioTNV2|021998|TRINITY_DN3807_c0_g1_i2	Q0GY40_Hge-scorpine	56.25	8.09e-35	KTx
	AphaioTNV2_withid|018124|AphaioTNV2|021999|TRINITY_DN3807_c0_g1_i3	Q0GY40_Hge-scorpine	56.25	8.09e-35	KTx
	AphaioTNV2_withid|035856|AphaioTNV2|044257|TRINITY_DN2400_c0_g1_i1	Q0GY40_Hge-scorpine	44.706	7.13e-20	KTx
	AphaioTNV2_withid|049940|AphaioTNV2|060417|TRINITY_DN39572_c0_g2_i1	P0DJ08_Phi-liotoxin-Lw1a	48.684	4.76e-23	DDH
	AphaioTNV2_withid|068499|AphaioTNV2|084395|TRINITY_DN62969_c0_g1_i1	P0DJ08_Phi-liotoxin-Lw1a	60.714	1.91e-22	DDH
	AphaioTNV2_withid|088649|AphaioTNV2|115721|TRINITY_DN5787_c0_g1_i1	P0DJ08_Phi-liotoxin-Lw1a	70.27	1.72e-34	DDH
Bdiaguita	Bdiaguita_withid|018218|Bdiaguita|050784|TRINITY_DN39645_c0_g2_i1	Q26292_Beta-insect-depressant-toxin-LqhIT2_pdbfile_2I61	38.636	2.21e-08	NaTx
	Bdiaguita_withid|025057|Bdiaguita|069222|TRINITY_DN85245_c0_g1_i2	A0A224X3X6_Agatoxin_Mgertschi	56.79	8.99e-23	CaTx
	Bdiaguita_withid|027239|Bdiaguita|075674|TRINITY_DN3450_c0_g6_i1	Q26292_Beta-insect-depressant-toxin-LqhIT2_pdbfile_2I61	34.615	1.3e-08	NaTx
	Bdiaguita_withid|049656|Bdiaguita|140681|TRINITY_DN598_c0_g1_i1	Q0GY40_Hge-scorpine	59.574	4.97e-37	KTx
	Bdiaguita_withid|049659|Bdiaguita|140683|TRINITY_DN598_c0_g1_i2	Q0GY40_Hge-scorpine	59.574	1.53e-36	KTx
	Bdiaguita_withid|049662|Bdiaguita|140687|TRINITY_DN598_c0_g1_i9	Q0GY40_Hge-scorpine	53.125	8.9e-19	KTx
	Bdiaguita_withid|049666|Bdiaguita|140690|TRINITY_DN598_c0_g2_i3	Q0GY40_Hge-scorpine	60.638	1.07e-39	KTx
	Bdiaguita_withid|049669|Bdiaguita|140692|TRINITY_DN598_c0_g2_i5	Q0GY40_Hge-scorpine	60.638	2.26e-39	KTx
	Bdiaguita_withid|049670|Bdiaguita|140693|TRINITY_DN598_c1_g1_i1	Q0GY40_Hge-scorpine	64	2.48e-20	KTx
	Bdiaguita_withid|049822|Bdiaguita|140950|TRINITY_DN513_c0_g1_i4	Q0GY40_Hge-scorpine	45.545	4.62e-18	KTx
	Bdiaguita_withid|049825|Bdiaguita|140955|TRINITY_DN513_c0_g2_i11	Q0GY40_Hge-scorpine	45.545	4.62e-18	KTx
	Bdiaguita_withid|049826|Bdiaguita|140956|TRINITY_DN513_c0_g2_i3	Q0GY40_Hge-scorpine	45.545	7.09e-18	KTx
	Bdiaguita_withid|049827|Bdiaguita|140957|TRINITY_DN513_c0_g2_i4	Q0GY40_Hge-scorpine	45.545	7.64e-18	KTx
	Bdiaguita_withid|074142|Bdiaguita|208493|TRINITY_DN1686_c0_g1_i1	P0DJ41_kappa-KTx_Hlaoticus	54.386	8.73e-18	KTx
	Bdiaguita_withid|106264|Bdiaguita|350004|TRINITY_DN343333_c0_g1_i1	Q26292_Beta-insect-depressant-toxin-LqhIT2_pdbfile_2I61	38.636	1.39e-08	NaTx
Utregualemuensis	Utregualemuensis_withid|002552|Utregualemuensis|003750|TRINITY_DN10479_c0_g1_i2	P0DJ46_delta-KTx_LmKTT-1a	39.216	2.29e-06	KTx
	Utregualemuensis_withid|004335|Utregualemuensis|006791|TRINITY_DN11092_c0_g1_i1	P0DJ46_delta-KTx_LmKTT-1a	50.82	3.74e-14	KTx
	Utregualemuensis_withid|006580|Utregualemuensis|010967|TRINITY_DN28549_c0_g1_i1	P0DJ46_delta-KTx_LmKTT-1a	34.545	4.29e-07	KTx
	Utregualemuensis_withid|008709|Utregualemuensis|015254|TRINITY_DN66821_c0_g1_i1	P0DJ46_delta-KTx_LmKTT-1a	43.478	9.86e-09	KTx
	Utregualemuensis_withid|015616|Utregualemuensis|027584|TRINITY_DN1414_c0_g1_i1	P0DJ46_delta-KTx_LmKTT-1a	47.458	6.98e-13	KTx
	Utregualemuensis_withid|015617|Utregualemuensis|027585|TRINITY_DN1414_c0_g1_i2	P0DJ46_delta-KTx_LmKTT-1a	47.458	5.34e-13	KTx
	Utregualemuensis_withid|019116|Utregualemuensis|034008|TRINITY_DN1692_c0_g1_i13	Q9NBG9_alpha-KTx_Mmartensii	31.579	5.8e-05	KTx
	Utregualemuensis_withid|019117|Utregualemuensis|034009|TRINITY_DN1692_c0_g1_i14	Q9NBG9_alpha-KTx_Mmartensii	36.842	2.21e-06	KTx
	Utregualemuensis_withid|019124|Utregualemuensis|034014|TRINITY_DN1692_c0_g1_i8	Q9NBG9_alpha-KTx_Mmartensii	31.579	5.8e-05	KTx
	Utregualemuensis_withid|020498|Utregualemuensis|036847|TRINITY_DN1700_c0_g1_i11	P15226_Beta-mammal/insect	40.26	1.12e-09	NaTx
	Utregualemuensis_withid|020499|Utregualemuensis|036848|TRINITY_DN1700_c0_g1_i12	Q26292_Beta-insect-depressant-toxin-LqhIT2_pdbfile_2I61	40.323	3.94e-07	NaTx
	Utregualemuensis_withid|020500|Utregualemuensis|036849|TRINITY_DN1700_c0_g1_i15	P15226_Beta-mammal/insect	35.897	1.53e-07	NaTx
	Utregualemuensis_withid|020501|Utregualemuensis|036850|TRINITY_DN1700_c0_g1_i2	Q26292_Beta-insect-depressant-toxin-LqhIT2_pdbfile_2I61	50	2e-05	NaTx
	Utregualemuensis_withid|020506|Utregualemuensis|036855|TRINITY_DN1700_c0_g1_i27	Q26292_Beta-insect-depressant-toxin-LqhIT2_pdbfile_2I61	41.935	1.67e-07	NaTx
	Utregualemuensis_withid|020507|Utregualemuensis|036856|TRINITY_DN1700_c0_g1_i28	Q26292_Beta-insect-depressant-toxin-LqhIT2_pdbfile_2I61	42.593	5.57e-06	NaTx
	Utregualemuensis_withid|020510|Utregualemuensis|036859|TRINITY_DN1700_c0_g1_i31	Q26292_Beta-insect-depressant-toxin-LqhIT2_pdbfile_2I61	40.323	3.94e-07	NaTx
	Utregualemuensis_withid|020512|Utregualemuensis|036861|TRINITY_DN1700_c0_g1_i33	Q26292_Beta-insect-depressant-toxin-LqhIT2_pdbfile_2I61	50	2e-05	NaTx
	Utregualemuensis_withid|020513|Utregualemuensis|036862|TRINITY_DN1700_c0_g1_i34	P15226_Beta-mammal/insect	35.897	8.24e-07	NaTx
	Utregualemuensis_withid|020515|Utregualemuensis|036864|TRINITY_DN1700_c0_g1_i40	Q26292_Beta-insect-depressant-toxin-LqhIT2_pdbfile_2I61	42.593	5.57e-06	NaTx
	Utregualemuensis_withid|020516|Utregualemuensis|036865|TRINITY_DN1700_c0_g1_i41	P01495_Beta-mammal-toxin-Cn2_pdbfile_1CN2	37.838	8.83e-08	NaTx
	Utregualemuensis_withid|020517|Utregualemuensis|036866|TRINITY_DN1700_c0_g1_i5	P15226_Beta-mammal/insect	40.323	4.32e-08	NaTx
	Utregualemuensis_withid|020835|Utregualemuensis|037228|TRINITY_DN1795_c0_g1_i3	P0DJ46_delta-KTx_LmKTT-1a	39.655	2.22e-09	KTx
	Utregualemuensis_withid|020836|Utregualemuensis|037229|TRINITY_DN1795_c0_g1_i5	P0DJ46_delta-KTx_LmKTT-1a	39.655	2.22e-09	KTx
	Utregualemuensis_withid|024205|Utregualemuensis|043252|TRINITY_DN19379_c0_g1_i1	P0DJ46_delta-KTx_LmKTT-1a	38.596	6.71e-09	KTx
	Utregualemuensis_withid|024206|Utregualemuensis|043253|TRINITY_DN19379_c0_g1_i2	P0DJ46_delta-KTx_LmKTT-1a	38.596	6.71e-09	KTx
	Utregualemuensis_withid|025197|Utregualemuensis|045004|TRINITY_DN273_c0_g1_i1	P0DJ46_delta-KTx_LmKTT-1a	38.889	2.15e-12	KTx
	Utregualemuensis_withid|025198|Utregualemuensis|045005|TRINITY_DN273_c0_g1_i2	P0DJ46_delta-KTx_LmKTT-1a	41.667	2.6e-14	KTx
	Utregualemuensis_withid|025199|Utregualemuensis|045006|TRINITY_DN273_c0_g1_i3	P0DJ46_delta-KTx_LmKTT-1a	41.667	2.6e-14	KTx
	Utregualemuensis_withid|025200|Utregualemuensis|045007|TRINITY_DN273_c0_g1_i4	P0DJ46_delta-KTx_LmKTT-1a	41.667	3.48e-14	KTx
	Utregualemuensis_withid|025201|Utregualemuensis|045008|TRINITY_DN273_c0_g2_i1	P0DJ46_delta-KTx_LmKTT-1a	40.789	5.66e-14	KTx
	Utregualemuensis_withid|025202|Utregualemuensis|045009|TRINITY_DN273_c0_g2_i2	P0DJ46_delta-KTx_LmKTT-1a	40.789	5.66e-14	KTx
	Utregualemuensis_withid|033577|Utregualemuensis|059844|TRINITY_DN29479_c1_g1_i10	B8QG00_Hadrucalcin	33.784	1.64e-05	calcin
	Utregualemuensis_withid|033578|Utregualemuensis|059845|TRINITY_DN29479_c1_g1_i12	B8QG00_Hadrucalcin	36	7.23e-07	calcin
	Utregualemuensis_withid|033579|Utregualemuensis|059847|TRINITY_DN29479_c1_g1_i2	B8QG00_Hadrucalcin	36	7.23e-07	calcin
	Utregualemuensis_withid|033580|Utregualemuensis|059848|TRINITY_DN29479_c1_g1_i22	B8QG00_Hadrucalcin	31.646	2.79e-05	calcin
	Utregualemuensis_withid|033784|Utregualemuensis|060313|TRINITY_DN29972_c0_g1_i2	Q26292_Beta-insect-depressant-toxin-LqhIT2_pdbfile_2I61	33.803	1.07e-06	NaTx
	Utregualemuensis_withid|045133|Utregualemuensis|079905|TRINITY_DN46025_c1_g1_i1	P0DJ46_delta-KTx_LmKTT-1a	50	5.52e-06	KTx
	Utregualemuensis_withid|046711|Utregualemuensis|082691|TRINITY_DN5048_c0_g1_i1	Q0GY40_Hge-scorpine	55.319	4.85e-35	KTx
	Utregualemuensis_withid|046712|Utregualemuensis|082692|TRINITY_DN5048_c0_g1_i10	Q0GY40_Hge-scorpine	48.485	2.14e-18	KTx
	Utregualemuensis_withid|046713|Utregualemuensis|082694|TRINITY_DN5048_c0_g1_i6	Q0GY40_Hge-scorpine	68	3.98e-20	KTx
	Utregualemuensis_withid|046714|Utregualemuensis|082696|TRINITY_DN5048_c0_g1_i8	Q0GY40_Hge-scorpine	55.319	1.4e-35	KTx
	Utregualemuensis_withid|046715|Utregualemuensis|082697|TRINITY_DN5048_c0_g1_i9	Q0GY40_Hge-scorpine	48.485	8.61e-19	KTx
	Utregualemuensis_withid|051727|Utregualemuensis|091581|TRINITY_DN634_c0_g1_i11	P15226_Beta-mammal/insect	32.468	6.04e-06	NaTx
	Utregualemuensis_withid|051729|Utregualemuensis|091583|TRINITY_DN634_c0_g1_i14	Q26292_Beta-insect-depressant-toxin-LqhIT2_pdbfile_2I61	30.488	9.4e-06	NaTx
	Utregualemuensis_withid|051730|Utregualemuensis|091584|TRINITY_DN634_c0_g1_i15	Q26292_Beta-insect-depressant-toxin-LqhIT2_pdbfile_2I61	35.211	2.03e-07	NaTx
	Utregualemuensis_withid|051731|Utregualemuensis|091585|TRINITY_DN634_c0_g1_i19	Q26292_Beta-insect-depressant-toxin-LqhIT2_pdbfile_2I61	52.941	4.28e-05	NaTx
	Utregualemuensis_withid|051733|Utregualemuensis|091587|TRINITY_DN634_c0_g1_i22	P01484_AaH2_NaTx	30.864	5.64e-05	NaTx
	Utregualemuensis_withid|051734|Utregualemuensis|091588|TRINITY_DN634_c0_g1_i25	Q26292_Beta-insect-depressant-toxin-LqhIT2_pdbfile_2I61	33.766	1.97e-07	NaTx
	Utregualemuensis_withid|051735|Utregualemuensis|091589|TRINITY_DN634_c0_g1_i26	P01484_AaH2_NaTx	30.864	5.64e-05	NaTx
	Utregualemuensis_withid|051736|Utregualemuensis|091590|TRINITY_DN634_c0_g1_i27	Q26292_Beta-insect-depressant-toxin-LqhIT2_pdbfile_2I61	56.41	2.81e-07	NaTx
	Utregualemuensis_withid|051737|Utregualemuensis|091592|TRINITY_DN634_c0_g1_i29	P0C5H3_Beta-mammal/insect-toxin-Lqhb1	50	8.55e-06	NaTx
	Utregualemuensis_withid|051738|Utregualemuensis|091593|TRINITY_DN634_c0_g1_i30	P01484_AaH2_NaTx	31.169	7.77e-07	NaTx
	Utregualemuensis_withid|051739|Utregualemuensis|091595|TRINITY_DN634_c0_g1_i36	Q26292_Beta-insect-depressant-toxin-LqhIT2_pdbfile_2I61	63.636	3.03e-07	NaTx
	Utregualemuensis_withid|051740|Utregualemuensis|091596|TRINITY_DN634_c0_g1_i48	P15226_Beta-mammal/insect	36.364	5.19e-05	NaTx
	Utregualemuensis_withid|051741|Utregualemuensis|091597|TRINITY_DN634_c0_g1_i5	P01484_AaH2_NaTx	32	9.63e-07	NaTx
	Utregualemuensis_withid|051742|Utregualemuensis|091598|TRINITY_DN634_c0_g1_i50	Q26292_Beta-insect-depressant-toxin-LqhIT2_pdbfile_2I61	57.576	9.73e-06	NaTx
	Utregualemuensis_withid|051743|Utregualemuensis|091599|TRINITY_DN634_c0_g1_i6	P01495_Beta-mammal-toxin-Cn2_pdbfile_1CN2	37.931	3.28e-06	NaTx
	Utregualemuensis_withid|057609|Utregualemuensis|102545|TRINITY_DN69270_c0_g1_i1	P0DJ46_delta-KTx_LmKTT-1a	33.333	2.7e-06	KTx
	Utregualemuensis_withid|060215|Utregualemuensis|107555|TRINITY_DN72641_c0_g1_i1	Q0GY40_Hge-scorpine	52.113	2.2e-20	KTx
	Utregualemuensis_withid|061508|Utregualemuensis|110489|TRINITY_DN75106_c0_g1_i2	Q0GY40_Hge-scorpine	44.554	4.53e-20	KTx
	Utregualemuensis_withid|061510|Utregualemuensis|110491|TRINITY_DN75106_c0_g1_i4	Q0GY40_Hge-scorpine	44.554	4.53e-20	KTx
	Utregualemuensis_withid|064022|Utregualemuensis|115629|TRINITY_DN7931_c0_g2_i1	P0DJ46_delta-KTx_LmKTT-1a	37.662	3.97e-15	KTx
	Utregualemuensis_withid|064027|Utregualemuensis|115633|TRINITY_DN7931_c0_g5_i2	P0DJ46_delta-KTx_LmKTT-1a	36.145	2.7e-12	KTx
	Utregualemuensis_withid|064028|Utregualemuensis|115634|TRINITY_DN7931_c0_g5_i3	P0DJ46_delta-KTx_LmKTT-1a	36.145	2.7e-12	KTx
	Utregualemuensis_withid|064029|Utregualemuensis|115635|TRINITY_DN7931_c0_g5_i4	P0DJ46_delta-KTx_LmKTT-1a	37.662	3.97e-15	KTx
	Utregualemuensis_withid|064030|Utregualemuensis|115636|TRINITY_DN7931_c0_g6_i1	P0DJ46_delta-KTx_LmKTT-1a	42.857	7.02e-08	KTx
	Utregualemuensis_withid|067217|Utregualemuensis|121571|TRINITY_DN94692_c0_g1_i1	P0DJ41_kappa-KTx_Hlaoticus	30.882	3.23e-06	KTx
	Utregualemuensis_withid|070996|Utregualemuensis|129604|TRINITY_DN88024_c0_g1_i1	P0DJ46_delta-KTx_LmKTT-1a	53.191	3.71e-06	KTx
	Utregualemuensis_withid|074414|Utregualemuensis|136694|TRINITY_DN9329_c0_g1_i1	P0DJ46_delta-KTx_LmKTT-1a	40.476	1.54e-05	KTx
	Utregualemuensis_withid|076634|Utregualemuensis|141174|TRINITY_DN96354_c0_g1_i1	P01484_AaH2_NaTx	35.417	9.34e-05	NaTx

## Sheet: TS6
Table S6. Collecting localities of newly sequenced scorpions.
Species	Locality	Latitude	Longitude	Date	Collector
Anuroctonus phaiodactylus	TNV2				M. R. Graham, C.E. Santibáñez-López
Brachistosternus montanus	Paso San Francisco, Porvincia de Catamarca, Argentina			02/22	A.A. Ojanguren-Affilastro
Urophonius tregualemuensis	Pejerrey, Region de Maule, Chile			12/21	A.A. Ojanguren-Affilastro

## Sheet: TS7
Table S7. Readouts and accession data for the three scorpion species newly sequenced in this study.
	Species	Reads	Contigs	Method
BOTHRIUROIDEA
Bothriuridae	Brachistosternus diaguita	4.7 Gb	614500	NovaSeq6000 (illumina)
	Urophonius tregualemuensis	9.7 Gb	144179	NovaSeq6000 (illumina)
CHACTOIDEA
Anuroctonidae	Anuroctonus phaiodactylus	10.4 Gb	118533	NovaSeq6000 (illumina)

## Sheet: TS8
Table S8. Accession data for 13 scorpion species retrieved from the SRA (NCBI).
		Species	Dataype	Accesion
BUTHIDA	BUTHOIDEA
	Buthidae	Androctonus amourexi	SRA	SRR17157283
		Androctonus mauritanicus	SRA	PRJNA556947
		Centruroides hentzi	SRA	SRR6041834
		Centruroides hirsutipalpus	SRA	ERR11145444
		Centruroides limpidus	SRA	ERR3289195
		Centruroides sculpturatus	SRA	SRR15177461
		Centruroides vittatus	SRA	SRR11917465
		Leiurus quinquiestratus	SRA	SRR17157278
		Tityus serrulatus	SRA	SRR3233864
IURIDA	BOTHRIUROIDEA
	Bothriuridaee	Brachistosternus diaguita	SRA	XXXXXXXXX
		Urophonius tregualemuensis	SRA	XXXXXXXXX
	CHACTOIDEA
	Anuroctonidae	Anuroctonus phaiodactylus	SRA	XXXXXXXXX
	SCORPIONOIDEA
	Urodacidae	Urodacus yaschenkoi	SRA	SRR1557168
